# Supplementary material for: Auranofin Targeting the NDM-1 Beta-Lactamase: Computational Insights into the Electronic Configuration and Quasi-Tetrahedral Coordination of Gold Ions
Source: Pharmaceutics. 2023 Mar 18;15(3):985. doi: 10.3390/pharmaceutics15030985 (PMC10057648; doi:10.3390/pharmaceutics15030985)
Supplement: Supplementary file 1 [file pharmaceutics-15-00985-s001.zip]

Archive with 1 entries (1 files):
- pharmaceutics-2280198-supplementary.pdf
